# Supplementary material for: Magnetic-Responsive Doxorubicin-Containing Materials Based on Fe3O4 Nanoparticles with a SiO2/PEG Shell and Study of Their Effects on Cancer Cell Lines
Source: Int J Mol Sci. 2022 Aug 13;23(16):9093. doi: 10.3390/ijms23169093 (PMC9409415; doi:10.3390/ijms23169093)
Supplement: Supplementary file 1 [file ijms-23-09093-s001.zip]

Archive with 1 entries (1 files):
- ijms-1798158-supplementary.pdf
